# Supplementary material for: Identification and validation of protective glycoproteins in Haemonchus contortus H11
Source: Front Immunol. 2025 Feb 28;16:1521022. doi: 10.3389/fimmu.2025.1521022 (PMC11906660; doi:10.3389/fimmu.2025.1521022)
Supplement: Supplementary Table 2 — Information on molecules obtained from LC-MS/MS analysis of H11 components with molecular weights between 100-130 kDa recognized by four different IgG antibodies. [file Table2.xlsx]

## Sheet: AJ
UniprotKB Accession	Protein names	Gene names	Gene names (summarised)	MW (kDa)	Protein score	Sequence coverage (%)	Unique Peptides	Peptides	PSMs	Abundances
A0A7I4YXT9	Aminopeptidase	Aminopeptidase	h11-1	112	370	14	9	9	11	9.43102e+06
A0A7T7JNT2	Aminopeptidase	H11-2	h11-2	110.9	299	12	6	8	8	1.28107e+07
Q86G73	Aminopeptidase	Aminopeptidase	h11	110.5	109	4	3	3	3	2.01958e+06
A0A7I4YX32	Aminopeptidase	Aminopeptidase	h11-5	110.8	119	5	2	3	3	667147
Q9Y1I4	Putative zinc metallopeptidase	MEP4	MEP4	106.2	249	11	6	6	6	7.9469e+06

## Sheet: DN
UniprotKB Accession	Protein names	Gene names	Gene names (summarised)	MW （kDa）	Protein score	Sequence coverage (%)	Unique Peptides	Peptides	PSMs	Abundances
A0A7I4YXT9	Aminopeptidase	Aminopeptidase	h11-1	112	2513	47	3	35	54	1.40671e+09
Q9U5P6	Aminopeptidase	h11-1		112	2173	42	1	32	49	2.17289e+07
A0A140EQJ7	Aminopeptidase	ap-8		114.9	2131	39	3	31	48	1.15877e+08
Q9U5P5	Aminopeptidase	h11-2	h11-2	110.9	1667	36	8	32	42	1730214814
A0A7I4YWE5	Aminopeptidase	Aminopeptidase		110.9	1553	37	3	29	38	1.3669e+08
C5HLA5	Aminopeptidase	h11	h11	110.8	937	29	7	22	26	3.24377e+08
A0A126UAR8	Aminopeptidase	ap-1		110.8	858	25	4	19	23	1.11636e+08
A0A7I5ED30	Aminopeptidase	Aminopeptidase	h11-4	107.9	816	24	7	17	20	252144321
A0A126UB22	Aminopeptidase	ap-5	h11-5	111.2	949	24	4	17	22	2.26453e+08
A0A7I4YX32	Aminopeptidase	Aminopeptidase		110.8	904	23	4	16	20	4.6387e+07
Q9Y1I4	Putative zinc metallopeptidase	MEP4	MEP4	106.2	959	30	18	19	25	3.05491e+08
A5CG76	Intestinal prolyl carboxypeptidase 1	pcp1	pcp1	122	343	8	1	6	8	2.52149e+07
A0A7I4YJK8	ZP domain-containing protein	HPLM_LOCUS19725	HPLM_LOCUS19725	109.6	43	1	1	1	1	844110976
A0A7I4YMU9	Alpha-mannosidase	Alpha-mannosidase	Alpha-mannosidase	110.2	897	22	16	16	21	1.07546e+08
A0A7I4YY48	Aminopeptidase	Aminopeptidase	Aminopeptidase	108.4	184	5	2	5	5	1.25146e+07
W6NGS2	Peptidase S28 domain containing protein	HCOI_01624100	HCOI_01624100	125.3	292	9	5	6	8	8.97118e+06
A0A7I4Y9D1	Calcium-transporting ATPase	Calcium-transporting	Calcium-transporting	110.7	232	6	4	4	4	7.45612e+06
A0A7I5E9W2	Intestinal prolyl carboxypeptidase 1	Intestinal	Intestinal	123.7	356	8	1	6	8	7280471
A0A7I4YLU1	Glycoside hydrolase domain containing protein	Glycoside	Glycoside	120.8	72	2	2	2	2	6.1192e+06
A0A7I4YQY2	Gal_mutarotas_2 domain-containing protein	Gal_mutarotas_2	Gal_mutarotas_2	103.2	51	2	1	1	1	1.1359e+06

## Sheet: NA
UniprotKB Accession	Protein names	Gene names	Gene names (summarised)	MW (kDa)	Protein score	Sequence coverage (%)	Unique Peptides	Peptides	PSMs	Abundances
A0A7I4YXT9	Aminopeptidase	Aminopeptidase	h11-1	112	1977	43	3	29	45	4.76793e+08
Q9U5P6	Aminopeptidase	h11-1		112	1847	38	2	27	43	4.31832e+06
A0A140EQJ7	Aminopeptidase	ap-8		114.9	1547	35	3	25	39	3.58975e+07
Q9U5P5	Aminopeptidase	h11-2	h11-2	110.9	1593	35	8	30	40	6.85264e+08
A0A7I4YWE5	Aminopeptidase	Aminopeptidase		110.9	1408	35	4	27	35	8.33273e+06
A0A126UAR8	Aminopeptidase	ap-1	h11	110.8	789	22	1	17	22	1.15798e+08
C5HLA5	Aminopeptidase	h11		110.8	752	24	3	17	21	1.25223e+07
Q967C6	Aminopeptidase	h11-4	h11-4	110.8	631	18	5	13	16	44573069
A0A7I4YX32	Aminopeptidase	Aminopeptidase	h11-5	110.8	712	21	3	14	17	1.0461e+08
A0A126UB22	Aminopeptidase	ap-5		111.2	687	19	1	13	16	1.33644e+06
A0A140EQJ5	Aminopeptidase (Fragment)	ap-6	ap-6	108.1	683	22	1	16	20	6.52738e+07
Q9Y1I4	Putative zinc metallopeptidase	MEP4	MEP4	106.2	749	26	15	16	20	4.10976e+07
A0A7I4YY21	Aminopeptidase	Aminopeptidase	Aminopeptidase	107	357	11	2	7	9	96645.4
A0A7I5E9W2	Intestinal prolyl carboxypeptidase 1	Intestinal	Intestinal	123.7	76	3	2	2	2	800483

## Sheet: PI
UniprotKB Accession	Protein names	Gene names	Gene names (summarised)	MW (kDa)	Protein score	Sequence coverage (%)	Unique Peptides	Peptides	PSMs	Abundances
A0A7I4YXT9	Aminopeptidase	Aminopeptidase	h11-1	112	459	17	2	11	13	2.17188e+07
A0A7T7JNT2	Aminopeptidase	H11-2	h11-2	110.9	303	13	9	10	12	2.44532e+07
Q86G73	Aminopeptidase	Aminopeptidase	h11	110.5	93	3	2	2	2	1.21003e+06
Q967C6	Aminopeptidase	h11-4	h11-4	110.8	102	7	4	5	5	5.49684e+06
Q9Y1I4	Putative zinc metallopeptidase	MEP4	MEP4	106.2	137	7	5	5	5	4706930
